# Supplementary material for: The Threshold of Protection from Liver-Stage Malaria Relies on a Fine Balance between the Number of Infected Hepatocytes and Effector CD8+ T Cells Present in the Liver
Source: J Immunol. 2017 Jan 13;198(5):2006–16. doi: 10.4049/jimmunol.1601209 (PMC5318841; doi:10.4049/jimmunol.1601209)
Supplement: Data Supplement [file JI_1601209.zip]

Archive with 2 entries (2 files):
- JI_1601209_Supplemental_Figures_1.pdf
- manifest.xml
